# Supplementary material for: Unprecedented Use of NHC Gold (I) Complexes as Catalysts for the Selective Oxidation of Ethane to Acetic Acid
Source: Materials (Basel). 2021 Jul 31;14(15):4294. doi: 10.3390/ma14154294 (PMC8347251; doi:10.3390/ma14154294)
Supplement: Supplementary file 1 [file materials-14-04294-s001.zip]

Archive with 1 entries (1 files):
- materials-1277890-supplementary.pdf
